# Supplementary material for: Maternal Macronutrient Intake and Associated Risk for Gestational Diabetes Mellitus: Results from the BORN2020 Study
Source: Biomedicines. 2024 Dec 29;13(1):57. doi: 10.3390/biomedicines13010057 (PMC11763321; doi:10.3390/biomedicines13010057)
Supplement: Supplementary file 1 [file biomedicines-13-00057-s001.zip]

Archive with 1 entries (1 files):
- biomedicines-3372709-supplementary.pdf
